# Supplementary material for: Evaluating a Coenzyme Q10-Based Food for Special Medical Purpose, for Mitochondrial Diseases Management: An Open-Label, Pilot Trial
Source: Int J Mol Sci. 2026 Jun 5;27(11):5127. doi: 10.3390/ijms27115127 (PMC13257338; doi:10.3390/ijms27115127)
Supplement: Supplementary file 1 [file ijms-27-05127-s001.zip]

Archive with 1 entries (1 files):
- ijms-4308763-supplementary.pdf
